# Supplementary material for: Iron-Induced Changes in the Proteome of Trichomonas vaginalis Hydrogenosomes
Source: PLoS One. 2013 May 31;8(5):e65148. doi: 10.1371/journal.pone.0065148 (PMC3669245; doi:10.1371/journal.pone.0065148)
Supplement: Table S1 — Complete list of proteins identified in the hydrogenosomes of Trichomonas vaginalis including likely contaminants, putative membrane proteins and hypothetical proteins. (XLS) [file pone.0065148.s002.xls]

## Sheet: List1
Suplementary table S1. Complete list of proteins identified in the hydrogenosomes of Trichomonas vaginalis including likely contaminants, putative membrane proteins and hypothetical proteins.
Accession Number	TrichDB annotation (manually edited)	Fold change	No. of iTRAQ pairs	TargetP	Psort II	Euk-mPLoc 2.0	Yloc	Hunter	Exp. Local
Aminoacid metabolism
TVAG_088220	Alanine aminotransferase-1	1.2478	76	M	M				H[15]
TVAG_132440	Alanine aminotransferase-2	1.45141	62	M	M			¨
TVAG_074600	Alanine aminotransferase-3	1.353	10	M
TVAG_379550	Alanine aminotransferase-4	1.57635	127	M	M		M	¨
TVAG_098820	Alanine aminotransferase-5	1.88453	40	M
TVAG_183850	Arginine deiminase -3	2.1405	19	M	M		M	¨	H[26]
TVAG_467820	Arginine deiminase -1	1.97649	23	M	M		M		H[26]
TVAG_344520	Arginine deiminase -2	1.65156	4	M	M				H[26]
TVAG_229870	Dihydrofolate synthase/folylpolyglutamate synthase, putative	1.46396	2						C
TVAG_094840	Glucosamine 6-phosphate N-acetyltransferase, putative	1.73985	8
TVAG_177600	Glycine cleavage system H protein	2.12474	61			M	M		H[12]
TVAG_272760	Glycine cleavage system, L protein	1.40798	20				M		H[12]
TVAG_041310	Ornithine carbamoyltransferase, putative	-1.86241	3						C[26]
TVAG_109540	Serine hydroxymethyltransferase, putative	1.95444	8		M	M	M		H[27]
TVAG_484900	S-adenosylmethionine synthetase, putative	4.59183	1
TVAG_117120	Glutamic acid-rich protein precursor, putative	-1.50509	2
Antioxidant / Detoxification
TVAG_036010	A-type flavoprotein, TvFDP	1.0066	319			M		¨	H[9]
TVAG_040030	Iron-sulfur flavoprotein (Isf1)	-10.4008	2		M		M	¨
TVAG_154730	Iron-sulfur flavoprotein (Isf3)	-6.29782	8		M		M	¨
TVAG_410350	OsmC-1	1.55589	66			M
TVAG_412560	OsmC-2	2.51191	14			M	M	¨
TVAG_479680	2-nitropropane dioxygenase precursor, putative	5.42102	78				M		H[14]
TVAG_152690	FAD/FMN-binding family protein-1	-1.47427	12
TVAG_272880	FAD/FMN-binding family protein-2	1.27874	2
TVAG_351540	FAD/FMN-binding family protein-3	-1.9873	14				M
TVAG_265760	FAD/FMN-binding family protein-4	-8.75656	10				M
TVAG_121620	FAD/FMN-binding family protein-5	1.74207	13	M			M
TVAG_206500	Hybrid-cluster protein-1	-1.08638	139	M			M		H[15]
TVAG_336320	Hybrid-cluster protein-2	1.08651	161			M			H
TVAG_034690	Methionine sulfoxide reductase, putative	1.01138	2
TVAG_499730	Nitroreductase family protein	-10.9833	2			M			C*
TVAG_064490	Rubrerythrin-1	-6.37648	69						H[10]
TVAG_275660	Rubrerythrin-2	-17.8572	2
TVAG_049140	Superoxide dismutase [fe], putative	-5.27553	16
TVAG_055200	Thiol peroxidase (peroxiredoxin family)	1.64486	281						H[10]
TVAG_086470	Thioredoxin	1.98404	66					¨
TVAG_125500	Thioredoxin	1.88654	2						H[23]*
TVAG_385350	Thioredoxin	2.31351	16					¨
TVAG_418970	Thioredoxin	1.60132	8
TVAG_038090	Thioredoxin peroxidase-1	2.27696	2
TVAG_455310	Thioredoxin peroxidase-2	10.6265	1
TVAG_114310	Thioredoxin peroxidase-3	1.64487	56
TVAG_474980	Thioredoxin Reductase	2.7175	4						C[23]
Cytoskeleton
TVAG_192620	Actin depolymerizing factor, putative	-1.16018	5
TVAG_200190	Actin, putative	1.50364	155
TVAG_434970	Actin, putative	-6.61018	2
TVAG_249200	Actin, putative	-3.61187	68
TVAG_371880	Actin, putative	2.2939	2
TVAG_470160	Arp2/3 complex 20 kD subunit, putative	1.7706	6	M	M		M
TVAG_087140	Arp2/3 complex 34 kD subunit, putative	1.40781	13		M
TVAG_006480	Axonemal dynein gamma heavy chain, putative	1.15534	1		M
TVAG_497260	Axonemal dynein heavy chain, putative	2.07699	1
TVAG_181970	Axonemal dynein light chain, putative	2.17568	6
TVAG_240770	Axonemal inner arm dynein light chain, putative	-1.15423	2
TVAG_368240	Axoneme-associated protein mst101, putative	13.7987	4
TVAG_249380	Axoneme-associated protein mst101, putative	5.56252	3
TVAG_239310	Bollus pemphigoid antigen, putative	-2.25287	27
TVAG_078350	BTB/POZ domain containing protein	-1.32474	3	M
TVAG_311330	Caltractin, putative	1.06634	1
TVAG_070590	Cardiac ankyrin repeat protein, putative	-1.19561	8
TVAG_198080	Centaurin delta, putative	-1.19594	2
TVAG_354040	Centractin, putative	-1.57597	38
TVAG_495960	Centrosomal protein Cep290, putative	3.70009	2
TVAG_532880	Clathrin heavy chain, putative	2.72337	3
TVAG_297490	Clathrin light chain, putative	4.43513	1
TVAG_228160	Coactosin, putative	-4.54777	2
TVAG_150940	Coactosin, putative	2.55431	2
TVAG_134920	Cytoplasmic dynein light chain, putative	-1.11289	11
TVAG_283380	Cytoplasmic FMR1-interacting protein 1	1.37958	10
TVAG_344860	Discs large, putative	34.7953	1
TVAG_436840	Dynamin, putative	-2.554	2
TVAG_376510	Dynein heavy chain family protein	-1.12161	10
TVAG_190450	Kakapo, putative	-1.24114	41
TVAG_042240	Myosin heavy chain, cardiac muscle alpha isoform, putative	-1.20165	4
TVAG_065170	Myosin heavy chain, clone, putative	1.51029	1
TVAG_136170	Paramyosin, putative	-1.36807	134
TVAG_342930	Parkin coregulated protein	1.60005	2
TVAG_159160	Profilin	2.06665	4
TVAG_492250	Profilin	-2.06398	2
TVAG_129020	Talin-1	-3.53933	2
TVAG_428730	Tubulin alpha chain	-1.6752	4
TVAG_456920	Tubulin alpha chain	-2.29199	90			M
TVAG_289280	Tubulin beta chain	-1.21933	2
TVAG_448390	Tubulin beta chain	-1.30562	16			M
TVAG_034440	Tubulin beta chain	1.03831	129			M
TVAG_360870	Tubulin epsilon chain	-1.65749	38			M
TVAG_156680	Vab10 spectraplakin, putative	-5.49193	20
TVAG_163570	WD-40 repeat-containing protein	1.33357	4
TVAG_340490	WD-40 repeat-containing protein	2.36501	1
TVAG_177180	WD-40 repeat-containing protein	-1.1079	4
TVAG_265460	WD-40 repeat-containing protein	6.8572	2
TVAG_114460	WD-40 repeat-containing protein	3.36742	1
TVAG_429360	WD-40 repeat-containing protein	-1.18085	3
TVAG_124870	WD-40 repeat-containing protein	-1.25089	3
Electron transport
TVAG_003900	Ferredoxin 1	-2.75039	129			H		¨	H[4] [25]*
TVAG_399860	Ferredoxin 2	-5.9498	28			H		¨
TVAG_213140	Ferredoxin 3	1.86239	10					¨
TVAG_292710	Ferredoxin 4	-6.56652	27				M	¨
TVAG_251200	Ferredoxin 6	1.62677	11
TVAG_078730	Ferredoxin 7	1.33039	22				M	¨
TVAG_216360	NADPH cytochrome P450, putative	-5.83157	2
Hydrogenosomal energy metabolism
TVAG_182620	[Fe] Hydrogenase-1 (50 kDa)	-2.28616	45						H[28]
TVAG_037570	[Fe] hydrogenase-2 (64kDa)	-3.31403	425				M	¨
TVAG_310050	[Fe] hydrogenase-3	-8.97309	19						H[28]
TVAG_164890	Acetate:succinate CoA transferase-2. ASCT	1.3906	24		M			¨
TVAG_395550	Acetate:succinate CoA transferase-3. ASCT	-3.22603	61						H[13]
TVAG_393850	Acetate:succinate CoA transferase-4. ASCT	6.03923	2	M	M		M	¨
TVAG_489800	Adenylate kinase-1	1.24649	146			H		¨	H[29]
TVAG_072700	Adenylate kinase-2	7.56652	2						H[29]
TVAG_296220	Complex 1, Tvh21 NADH dehydrogenase 24 kDa subunit	-3.57159	102				M	¨	H[3]
TVAG_133030	Complex 1, Tvh47 NADH dehydrogenase 51kDa subunit	-2.91187	275			M	M	¨	H[3]
TVAG_267870	Malic enzyme A.	-1.53513	12		M		M	¨	H[5] [25]*
TVAG_238830	Malic enzyme B.	1.22491	340	M			M	¨
TVAG_416100	Malic enzyme C	-2.40619	34				M	¨
TVAG_412220	Malic enzyme D.	-3.80391	43				M	¨
TVAG_068130	Malic enzyme E	-1.31212	66				M
TVAG_183790	Malic enzyme F	-4.84326	104				M	¨	H[6]
TVAG_340290	Malic enzyme H	-2.08312	809				M	¨
TVAG_293770	Phosphofructokinase ATP dependent TvPFK-1	1.53597	252						H[15]
TVAG_496160	Phosphofructokinase ATP dependent TvPFK-2	1.49767	231	M
TVAG_462920	Phosphofructokinase ATP dependent TvPFK-3	1.56566	416
TVAG_391760	Phosphofructokinase ATP dependent TvPFK-4	1.42965	348	M	M
TVAG_198110	Pyruvate:ferredoxin oxidoreductase A	-5.44122	411			M		¨	H[15] [25]*
TVAG_230580	Pyruvate:ferredoxin oxidoreductase BI	-37.4004	8	M		M		¨
TVAG_242960	Pyruvate:ferredoxin oxidoreductase BII	-13.5313	162	M		M		¨
TVAG_105770	Pyruvate:ferredoxin oxidoreductase C	-1.58363	2			M
TVAG_254890	Pyruvate:ferredoxin oxidoreductase E	-16.9115	4	M		M		¨
TVAG_466790	Pyruvate:ferredoxin oxidoreductase F	-2.96787	4			M
TVAG_318670	Succinyl-CoA synthetase alpha subunit, alpha SCS-1	1.96629	4			H	M	¨
TVAG_165340	Succinyl-CoA synthetase alpha subunit, alpha SCS-2	1.41634	53			H	M	¨	H[7] [23]*
TVAG_047890	Succinyl-CoA synthetase alpha subunit, alpha SCS-3	-2.33853	54			H	M	¨
TVAG_144730	Succinyl-CoA synthetase beta subunit, beta SCS-1	1.63448	227			H	M	¨	H[8]
TVAG_183500	Succinyl-CoA synthetase beta subunit, beta SCS-2	1.17847	142			H	M	¨
TVAG_259190	Succinyl-CoA synthetase beta subunit, beta SCS-3	-1.17462	408			H	M	¨
Glycolysis/Glycogenesis/Gluconeogenesis/
TVAG_276310	1,4-alpha-glucan-branching enzyme	-14.0208	4
TVAG_154680	4-alpha-glucanotransferase family protein-1	-5.71172	24
TVAG_226870	4-alpha-glucanotransferase family protein-2	-15.1088	2
TVAG_157940	4-alpha-glucanotransferase family protein-3	5.79361	1
TVAG_191140	4-alpha-glucanotransferase family protein-4	1.29394	1
TVAG_327470	Alcohol dehydrogenase [Fe]	-6.21432	4			M	M
TVAG_422780	Alcohol dehydrogenase [Fe]	-4.7931	10			M	M
TVAG_228780	Alcohol dehydrogenase [Zn]	-5.00213	40
TVAG_043500	Enolase-3	-14.2931	8						C[25]
TVAG_464170	Enolase-4	-2.69901	60
TVAG_043060	Fructose-bisphosphate aldolase-1	1.29189	38			M
TVAG_300000	Fructose-bisphosphate aldolase-2	1.30417	5			M
TVAG_360700	Fructose-bisphosphate aldolase-3	1.15403	4			M
TVAG_484130	Galactokinase, putative	1.60655	1
TVAG_045010	Glucokinase-1	2.15355	59
TVAG_204370	Glucokinase-2	1.57013	22			M
TVAG_397250	Glucokinase-3	1.69149	200
TVAG_099490	Glucokinase-4	1.67241	85		M			¨
TVAG_061930	Glucose-6-phosphate isomerase, putative	-1.53177	5						C[25]
TVAG_366380	Glyceraldehyde 3-phosphate dehydrogenase-1	-1.53515	29	M	M		M
TVAG_412780	Glyceraldehyde 3-phosphate dehydrogenase-2	-1.25928	16	M			M
TVAG_475220	Glyceraldehyde 3-phosphate dehydrogenase-3	-1.14293	12	M			M		C[25]
TVAG_348330	Glycogen phosphorylase, putative	-2.61198	32
TVAG_258220	Glycosyltransferase, putative	-6.00161	12
TVAG_225930	L-arabinose isomerase	-1.96649	19
TVAG_171100	Lactate dehydrogenase. LDH-1	5.11349	8
TVAG_171090	Lactate dehydrogenase. LDH-3	-2.25468	2
TVAG_381310	Lactate dehydrogenase. LDH-4	4.0418	2
TVAG_204360	Malate dehydrogenase. MDH-1	-5.77603	14
TVAG_253650	Malate dehydrogenase. MDH-2	-1.9789	15
TVAG_491670	Malic enzyme-1, cytosolic	-6.06909	4		M
TVAG_228520	Malic enzyme-2, cytosolic	2.36311	2
TVAG_444570	Maltose O-acetyltransferase, putative	1.40145	13				M
TVAG_310250	Phosphoenolpyruvate carboxykinase, putative	-7.09579	38			M
TVAG_430830	Phosphofructokinase PPi dependent TvPFP-2 .	-4.0467	4						C[15]
TVAG_054830	Phosphoglucomutase, putative	-4.46894	13
TVAG_268050	Phosphoglycerate kinase, putative	-5.36164	49						C[25]
TVAG_383940	Phosphoglycerate kinase, putative	-5.7688	17
TVAG_120730	Phosphoglycerate mutase, putative	3.43839	2				M
TVAG_212740	Phosphoglycerate mutase, putative	-2.73311	2
TVAG_373720	Pyruvate kinase, putative	-4.13951	2
TVAG_073860	Pyruvate, phosphate dikinase	-2.35323	58			M
TVAG_388260	UTP-glucose-1-phosphate uridylyltransferase, putative	-2.19817	6
Fatty acid metabolism
TVAG_321030	Acyl-CoA synthetase	1.64372	111			M		¨
TVAG_277050	Citrate lyase beta chain, putative	1.82683	88			M	M
TVAG_083440	Methylmalonyl-CoA epimerase, mitochondrial.	1.36498	43
TVAG_166700	Phosphoadenosine phosphosulfate reductase family protein	1.94305	15
TVAG_238350	Phosphatidylinositol transfer protein 1	3.28587	1
TVAG_076510	Serine palmitoyltransferase	-4.23353	4			M
TVAG_196620	StAR-related lipid transfer protein 3	-2.1215	19
TVAG_048590	Thioesterase family protein	2.50166	12				M
Histone/DNA
TVAG_387750	Chromo domain-containing protein 1	1.0168	8
TVAG_157160	DNA double-strand break repair Rad50 ATPase-1	1.50588	15
TVAG_506640	DNA double-strand break repair Rad50 ATPase-2	2.36167	7
TVAG_042000	DNA polymerase theta, putative	-1.42851	6
TVAG_046610	Flap endonuclease-1, putative	2.43298	2
TVAG_377870	Histone H1	1.54392	2
TVAG_100830	Histone H1	9.02125	2
TVAG_055220	Histone H2a	2.44702	8
TVAG_195300	Histone H2b	1.38712	38
TVAG_239330	Histone H3	1.80893	29
TVAG_239320	Histone H4	2.08526	43
TVAG_203630	Legumin B	-1.51148	6
TVAG_167320	Nucleoside diphosphate kinase, putative	-4.73047	10
TVAG_293370	Nucleoside diphosphate kinase, putative	2.29789	3
TVAG_402580	Ribonucleoside-diphosphate reductase alpha chain, putative	-3.91132	26		M
TVAG_271850	Sel1 domain protein repeat-containing protein	1.04842	8
TVAG_476570	Sporulation-specific protein, putative	-1.09981	2
TVAG_234170	Thyroid receptor-interacting protein, putative	9.89162	2
Chaperones
TVAG_464010	Calreticulin, putative	2.22918	9
TVAG_191660	Cpn10 (GroES) chaperonin-1	1.56808	64				M	¨
TVAG_041340	Cpn10 (GroES) chaperonin-2	1.19594	39	M	M		M	¨	H[31]
TVAG_445730	Cpn10 (GroES) chaperonin-3	1.70589	25	M			M	¨
TVAG_392320	Cpn10 (GroES) chaperonin-4	1.5047	38	M			M	¨
TVAG_088050	Cpn60-1	1.48813	25	M	M		M	¨	H[14]
TVAG_167250	Cpn60-2	1.17079	64			M	M	¨	H[31,14]
TVAG_203620	Cpn60-3	-1.06507	54	M			M	¨	H[14]
TVAG_197980	Hsp20-1	1.65921	19
TVAG_287530	Hsp20-2	2.47755	56
TVAG_381290	Hsp20-3	2.0482	55					¨
TVAG_301810	Hsp70	2.82946	1
TVAG_429930	Hsp70	4.95576	1
TVAG_151220	Hsp70 (cytosolic type) -1	2.23582	10						C[30]
TVAG_163000	Hsp70 (cytosolic type) -2	2.90127	8						C[30]
TVAG_300470	Hsp70 (cytosolic type) -3	-3.9455	6
TVAG_018930	Hsp70 (cytosolic type) -4	1.23569	1
TVAG_092490	Hsp70- (endoplasmic reticulum type)	5.82264	19
TVAG_381470	Hsp70 (mitochondrial type) -1	1.11061	5
TVAG_100490	Hsp70 (mitochondrial type) -2	-1.28543	1		M
TVAG_253630	Hsp70 (mitochondrial type) -3	3.5342	4		M
TVAG_237140	Hsp70 (mitochondrial type) -4	-1.18464	95	M	M	M		¨	H[31]
TVAG_340390	Hsp70 (mitochondrial type) -5	1.53349	118	M		M		¨	H[31]
TVAG_433130	Hsp70 (mitochondrial type) -6	1.97698	77	M				¨
TVAG_034730	Hsp82	-4.08476	6
TVAG_153560	Hsp90 cytosolic type-1	-2.72179	48
TVAG_030810	Hsp90 cytosolic type-2	1.42053	2				M
TVAG_029280	Chaperonin containing TCP1 complex cytosolic -1	-7.47031	2
TVAG_137820	Chaperonin containing TCP1 complex cytosolic -2	1.82528	1
TVAG_178890	Chaperonin containing TCP1 complex cytosolic -3	3.09341	1
TVAG_305730	Jac1-1	-1.39761	17			M
TVAG_287510	Jac1-2	1.5177	3						H[15]
TVAG_019190	Jac1-3	1.48155	14	M			M	¨
TVAG_032090	Jac1-4	1.13599	6
TVAG_182340	Mge (GrpE) protein -1	2.16885	20				M	¨
TVAG_297650	Mge (GrpE) protein -2	1.70642	73				M
Iron sulfur cluster assembly
TVAG_182150	Frataxin-1	1.41316	17			M		¨	H[24]
TVAG_114560	Frataxin-2	1.39129	2	M		M		¨
TVAG_027060	HydE-1	1.33838	11			M			H[2]
TVAG_329200	HydE-2	2.72479	9			M
TVAG_205390	HydF	2.02485	10	M		M		¨	H[2]
TVAG_469020	HydG-1	10.3703	18	M
TVAG_257780	HydG-2	-1.56411	54	M		M			H[2]
TVAG_027170	Ind-1 (P-Loop ATPase)	1.5988	36	M	M		M		H[15]
TVAG_076230	Ind-2 (P-loop ATPase)	1.72708	46	M				¨
TVAG_217870	Ind-3 (P-Loop ATPase)	1.48463	101		M			¨
TVAG_277380	Ind-4 (P-Loop ATPase)	2.03608	26				M	¨
TVAG_456770	IscA2-1	2.28111	76		M		M	¨	H[15] [25]*
TVAG_055320	IscA2-2	3.1927	66				M		H[14]
TVAG_361540	IscA2-3	2.84085	70				M	¨	H[14]
TVAG_239660	IscS-2, cystein desulfurase	1.62272	129			M			H[1]
TVAG_432650	IscU	1.13969	28	M		M	M	¨
TVAG_242760	Isd11-1	2.18428	74			M		¨
TVAG_215080	Isd11-2	1.47406	2			M		¨
TVAG_182340	Mge (GrpE) protein -1	2.16885	20				M	¨
TVAG_297650	Mge (GrpE) protein -2	1.70642	73				M
TVAG_044500	Nfu-1.	3.13501	25			M	M
TVAG_008840	Nfu-2	3.22444	63	M	M	M	M	¨	H[15]
TVAG_451860	Nfu-3	4.70713	56			M	M
TVAG_146780	Nfu-4	8.70108	46	M		M		¨
Peptidases
TVAG_082020	Aminopeptidase family M28	4.14349	3
TVAG_090100	Clan CA, family C1, papain-like cysteine peptidase	8.50964	2
TVAG_013490	Clan MG, familly M24, aminopeptidase P-like metallopeptidase	2.40614	10
TVAG_437930	Clan MG, familly M24, aminopeptidase P-like metallopeptidase	-1.1622	3		M
TVAG_317020	Clan MG, familly M24, aminopeptidase P-like metallopeptidase	3.94624	1
TVAG_224980	Clan MH, family M20, peptidase T-like metallopeptidase	-2.72644	3
TVAG_433790	Clan MH, family M20, peptidase T-like metallopeptidase	1.53085	5			M
TVAG_003700	Clan SB, family S8, subtilisin-like serine peptidase	-1.84202	4
TVAG_119710	Hydrogenosomal processing peptidase alpha-subunit	1.4797	31						H[11]
TVAG_233350	Hydrogenosomal processing peptidase beta subunit	1.08994	6		M				H[11]
TVAG_211490	Peptidase dimerisation domain containing protein	1.74333	12
Protein synthesis and modification
TVAG_128250	26S protease regulatory subunit S10b, putative	4.3728	1
TVAG_388670	26S proteasome subunit S9, putative	3.97172	1
TVAG_010560	30S 40S ribosomal protein, putative	-1.3511	3
TVAG_117480	30S ribosomal protein S11, putative	2.51085	2
TVAG_208960	30S ribosomal protein S19, putative	-3.24376	2
TVAG_266850	30S ribosomal protein S28e, putative	1.26091	2
TVAG_106800	30S ribosomal protein S3, putative	-3.22769	14
TVAG_335480	30S ribosomal protein S4e, putative	3.8214	7	M	M		M
TVAG_164700	30S ribosomal protein S8, putative	2.27906	3	M
TVAG_006250	30S ribosomal protein S8, putative	-5.6366	8	M
TVAG_454860	40S ribosomal protein S10, putative	4.80758	1	M	M		M
TVAG_040820	40S ribosomal protein S17, putative	-2.73232	5	M
TVAG_022100	40S ribosomal protein S21e, putative	-1.81555	8
TVAG_371240	40S ribosomal protein S24, putative	-6.18224	2				M
TVAG_414510	40S ribosomal protein S3a, putative	-2.46609	6
TVAG_462810	40S ribosomal protein S6, putative	-2.11344	6
TVAG_370550	40S ribosomal protein S6, putative	4.83858	1
TVAG_486930	40S ribosomal protein S6, putative	1.48849	1
TVAG_066030	40S ribosomal protein S8, putative	-4.07608	8
TVAG_437020	50S ribosomal protein L10e, putative	-2.26979	7		M
TVAG_054500	50S ribosomal protein L6p, putative	-1.41236	11
TVAG_220300	60S acidic ribosomal protein P2, putative	-1.13562	3
TVAG_499760	60S acidic ribosomal protein P2, putative	-3.20798	2
TVAG_144550	60S ribosomal protein L10a, putative	-1.87525	2
TVAG_194850	60S ribosomal protein L11, putative	-1.91147	8
TVAG_228300	60S ribosomal protein L12, putative	-1.39766	6
TVAG_423320	60S ribosomal protein L13, putative	-1.77528	5
TVAG_262730	60S ribosomal protein L14, putative	-3.24726	4
TVAG_026460	60S ribosomal protein L14, putative	-5.84659	8
TVAG_473910	60S ribosomal protein L17, putative	-3.63299	6
TVAG_395470	60S ribosomal protein L18, putative	-3.32831	4
TVAG_061890	60S ribosomal protein L18a, putative	-2.12771	15			M
TVAG_416010	60S ribosomal protein L18a, putative	4.42272	2
TVAG_185180	60S ribosomal protein L19, putative	1.87198	2
TVAG_199230	60S ribosomal protein L27a, putative	-2.40569	4	M		M	M
TVAG_306310	60S ribosomal protein L27e, putative	-4.48952	10	M
TVAG_140290	60S ribosomal protein L27e, putative	1.26614	6	M
TVAG_124190	60S ribosomal protein L3, putative	1.76998	7	M	M		M
TVAG_212240	60S ribosomal protein L30, putative	1.50007	25	M	M
TVAG_306060	60S ribosomal protein L31, putative	6.43249	2
TVAG_185880	60S ribosomal protein L35a, putative	-5.13896	2	M			M
TVAG_189110	60S ribosomal protein L4, putative	-1.57725	14		M
TVAG_159370	60S ribosomal protein L7, putative	-2.00455	12
TVAG_104490	60S ribosomal protein L8, putative	1.2586	6	M	M		M
TVAG_320110	Alanyl-tRNA synthetase-1	-6.20398	2
TVAG_299450	Alanyl-tRNA synthetase-2	-5.28596	4
TVAG_340510	Aspartate--ammonia ligase, putative	-2.68225	2
TVAG_072120	C2 domain containing protein	-2.61687	2
TVAG_455110	Cullin	-5.17024	2
TVAG_453990	Elongation factor 1-beta, putative	-6.23474	8
TVAG_016880	Elongation factor 2, EF-2	2.64483	4	M
TVAG_016880	Elongation factor 2, EF-2	2.64483	4	M
TVAG_047990	Glutaminyl-tRNA synthetase, putative	-5.86436	15
TVAG_398680	Glycyl-tRNA synthetase-1	7.84069	1			M	M
TVAG_398690	Glycyl-tRNA synthetasa-2	-6.64983	2				M
TVAG_158990	Heterogeneous nuclear ribonucleoprotein A/B, putative	-3.19135	2
TVAG_283020	Initiation factor 5A, putative	-3.79303	6
TVAG_361780	Initiation factor 5A, putative	-1.37425	4
TVAG_342610	Interferon-induced, double-stranded RNA-activated protein kinase, putative	-4.90539	5			M
TVAG_024690	Isoleucyl tRNA synthetase, putative	-5.6179	2
TVAG_263250	Isoleucyl, leucyl, tyrosyl, valyl and methionyl-tRNA synthetases, putative	2.26229	1
TVAG_152430	Lysyl-tRNA synthetase-1	14.1647	1
TVAG_205400	Lysyl-tRNA synthetase-2	-5.88688	10
TVAG_266630	Methionine-tRNA synthetase, putative	1.71268	1
TVAG_020030	Peptide chain release factor subunit, putative	-7.2853	2
TVAG_248450	Peptidyl-tRNA hydrolase, putative	1.46432	4				M
TVAG_396310	Peroxisome assembly protein, putative	3.84959	2
TVAG_053680	Prolyl-tRNA synthetase, putative	-3.74763	2			M
TVAG_117470	Protein disulfide isomerase, putative	5.37544	4
TVAG_484060	Ribosomal protein L13, putative	-1.57473	3
TVAG_064640	Ribosomal protein L5, putative	-6.93819	15	M	M
TVAG_459150	Ribosomal protein S15p/S13e, putative	-6.4314	2	M		M
TVAG_306190	Ribosomal protein S2, eukaryotic and archaeal form, putative	4.77145	5
TVAG_182810	Ribosomal protein S9, putative	2.23384	2				M
TVAG_450060	RIO2 kinase	1.77967	4			M	M
TVAG_043470	RNA-binding protein, putative	-5.50974	4				M
TVAG_249850	RNAse L inhibitor, putative	-4.76906	6
TVAG_305400	Seryl-tRNA synthetase, putative	2.95818	1
TVAG_208470	Threonyl-tRNA synthetase, putative	-6.70038	5			M
TVAG_450050	Transcription factor 2B, putative.	1.72207	6			M
TVAG_276410	Translation elongation factor, putative	-3.43588	58	M
TVAG_463940	Translation factor, putative	-2.01828	134
TVAG_184180	Ubiquitin 1, putative	-1.04307	67
TVAG_457880	Ubiquitin-activating enzyme E1, putative	-7.46468	4
Membrane proteins
TVAG_461020	ABC transporter, putative	-1.10607	2
TVAG_237680	ATP/ADP carrier-1, Hmp31. Integral polytopic protein	1.2713	372				M		H[22]
TVAG_051820	ATP/ADP carrier-2	-1.91368	217		M		M		H[15]
TVAG_262210	ATP/ADP carrier-2	1.72553	2				M
TVAG_090120	C-tail-1	1.67949	4				M
TVAG_190830	C-tail-2	1.3695	7
TVAG_272350	C-tail-4	1.09678	8						H[15]
TVAG_137270	C-tail-6	1.7551	38
TVAG_277930	C-tail-7	1.15629	28						H[15]
TVAG_283120	C-tail-8	1.44541	41						H[15]
TVAG_174010	C-tail-9	1.28144	2
TVAG_369980	C-tail-10	1.57555	38						H[15]
TVAG_393390	C-tail-11	-1.53036	8
TVAG_211970	C-tail-12	-1.38806	8
TVAG_104250	Hmp35 -2	-2.07428	200						H[15]
TVAG_031860	Hmp-36-1	1.2353	146			M
TVAG_216170	Hmp-36-2	1.26681	203			M
TVAG_225560	Integral monotopic single spanning protein	1.35541	4
TVAG_423530	Integral monotopic single spanning protein	1.71022	27						H[15]
TVAG_136450	Integral polytopic protein	1.66378	2
TVAG_440200	Integral polytopic protein	1.40421	178
TVAG_455090	Integral polytopic protein	-1.6425	176						H[15]
TVAG_470110	Pam16	1.7636	14						H[15]
TVAG_146920	Porin-1	-1.14877	2			M	M
TVAG_178100	SAM50	1.28629	8						H[15]
TVAG_026080	Small Tim9-10B	1.47522	8			M			H[15]
TVAG_039990	Sugar transporter, putative	-1.11692	6
TVAG_191490	Surface antigen BspA-like	4.6372	2
TVAG_299300	Surface antigen BspA-like	1.30172	1
TVAG_574760	Surface antigen BspA-like	1.71376	2			M
TVAG_395360	Tetratricopeptide repeat protein (TPR)	-1.99912	2
TVAG_130330	Tetratricopeptide repeat protein (TPR)	1.41631	2
TVAG_061900	Tim17/22/23B	1.29814	28						H[15]
TVAG_370860	Tim17/22/23C	2.12784	6						H[15]
TVAG_447580	Tim17-like	1.41636	6	M
TVAG_008790	Tim44	1.80883	20	M		M			H[15]
TVAG_399510	Tom40-1	1.02551	2			M
TVAG_450220	Tom40-3	1.15389	10						H[15]
TVAG_195900	Tom40-6	1.59296	19						H[15]
Purine metabolism
TVAG_433470	Aldehyde oxidase, putative	1.12584	34
TVAG_459490	Guanylate cyclase, putative	5.13076	16
TVAG_441520	Guanylate kinase, putative	7.89672	1
TVAG_454490	Purine nucleoside phosphorylase, putative	1.26393	68			M
TVAG_222920	Purine nucleoside phosphorylase I, putative	1.34299	4
TVAG_416300	Xanthine dehydrogenase, putative	-1.92652	4
Signalling pathway, signal transduction, vesicle transport
TVAG_372910	1-phosphatidylinositol phosphodiesterase, putative	-1.51338	2
TVAG_129940	39 kDa initiator binding protein	-8.57881	4
TVAG_064150	ADP-ribosylation factor, arf, putative	-2.46477	11
TVAG_270500	Arginine/serine-rich splicing factor, putative	3.15481	1
TVAG_473170	Calcium binding protein, putative	1.7494	5
TVAG_118780	Calmodulin, putative	1.21208	42
TVAG_311320	Calmodulin, putative	-2.43278	2
TVAG_125740	CAMK family protein kinase	-1.35128	2
TVAG_318870	Cell division control protein	-2.27033	15
TVAG_243320	CK1 family protein kinase	-2.64373	2
TVAG_004440	Cyclophillin, putative	1.58878	31		M
TVAG_054470	EF-hand, calcium binding protein	1.62232	6
TVAG_461810	ERC protein, putative	1.27565	76
TVAG_197690	GTPase_rho, putative	-2.63444	2
TVAG_274750	GTP-binding protein alpha subunit, gna, putative	3.77725	2
TVAG_452120	GTP-binding protein alpha subunit, gna, putative	-1.44832	2
TVAG_190510	GTP-binding protein rit, putative	1.34585	11
TVAG_006260	GTP-binding protein ypt10, putative	2.7075	1
TVAG_436630	Hypothetical protein	4.81463	1
TVAG_306080	Hypothetical protein	1.26416	2
TVAG_498410	Nucleoside diphosphate kinase, putative	1.80486	1
TVAG_172480	P67phox protein, putative	2.02157	2
TVAG_277390	Peptidyl-prolyl cis-trans isomerase A, ppia, putative	1.55388	7
TVAG_137880	Peptidyl-prolyl cis-trans isomerase A, ppia, putative	-1.82268	25		M
TVAG_435000	Peptidyl-prolyl cis-trans isomerase, FKBP-type family protein	-1.90917	2				M
TVAG_476140	Peptidylprolyl isomerase, putative	2.47265	2
TVAG_132350	Protein kinase, putative	1.40948	19
TVAG_038850	Protein prenyltransferase beta subunit	-3.74144	2
TVAG_320290	Protein-tyrosine phosphatase.	2.09111	4
TVAG_261950	QXW lectin repeat family protein	1.1697	4
TVAG_044270	Rab, putative	-1.08278	7
TVAG_122270	Rab, putative	1.27266	7
TVAG_101480	Rab, putative	-1.82266	2
TVAG_409800	Rab, putative	5.85582	2
TVAG_286460	Rab-1, putative	1.03621	7
TVAG_128860	Rab-18, putative	-1.11415	2
TVAG_134510	Rab-18, putative	-1.06546	2
TVAG_169740	Rab-19, 41 and, putative	1.04291	70
TVAG_181000	Rab-19, 41 and, putative	1.29872	3
TVAG_250720	Rab-2, putative	1.41592	2
TVAG_383350	Rab-2,4,14, putative	1.79998	7
TVAG_528800	Rab-2,4,14, putative	-1.06179	3
TVAG_498380	Rab-20, putative	2.78016	2
TVAG_065320	Rab-21, putative	1.12468	4
TVAG_350580	Rab-21, putative	-1.15633	27
TVAG_101260	Rab-32, putative	-1.58914	4
TVAG_185340	Rab-32, putative	-2.50113	2
TVAG_106390	Rab-36 and, putative	1.61472	5	M
TVAG_180430	Rab-36 and, putative	1.20741	2				M
TVAG_329350	Rab-5, putative	-1.37931	2
TVAG_012080	Rab-6-interacting protein, putative	1.29271	76
TVAG_178230	Rab-6-interacting protein, putative	-1.02536	19
TVAG_159730	Rab-78, putative	-1.12787	35	M
TVAG_340860	Rab-7g protein, putative	1.29215	5
TVAG_282070	Rab-8, putative	-1.15326	38
TVAG_176220	Rabb and C, putative	-4.16831	2
TVAG_349870	Rabx-15 protein, putative	-1.49549	8
TVAG_222450	Rabx-18 protein, putative	-1.55438	8
TVAG_300910	Rabx-18 protein, putative	-1.34013	4	M
TVAG_331490	Rabx-18 protein, putative	-1.17088	11
TVAG_079570	Rabx-19 protein, putative	-1.21712	6
TVAG_211200	Rabx-21 protein, putative	-1.16698	10
TVAG_028730	Rabx-39 protein, putative	-1.02178	2
TVAG_192440	Rac, putative	1.25346	2
TVAG_185080	Ran, putative	-5.33437	10
TVAG_210140	Rap-2-interacting protein	-12.1955	6			M
TVAG_402160	RasGEF domain containing protein	4.47039	2
TVAG_272360	Rho4, putative	-2.47829	2
TVAG_117060	Rho-associated protein kinase, putative	-1.40055	33
TVAG_465850	Rho-associated protein kinase, putative	-1.3692	59
TVAG_491610	Serine-threonine protein kinase, putative	2.08629	2
TVAG_201900	Sex-determining region Y protein, sry, putative	1.14776	1
TVAG_185830	Skd/vacuolar sorting, putative	-11.3175	2
TVAG_159810	Small GTPase RAB, putative	4.91755	3				M
TVAG_180840	Translationally-controlled tumor protein	-6.93637	10
TVAG_087500	Trichohyalin, putative	-2.20657	1
TVAG_298320	Trichohyalin, putative	6.87839	1
TVAG_244240	ubiquitin-conjugating enzyme E2t, putative	2.71226	1
TVAG_420260	V-type ATP synthase subunit A	-3.71028	24			M
TVAG_453110	V-type ATP synthase subunit B	-1.38834	20
TVAG_006020	V-type ATP synthase subunit C	1.61548	4
TVAG_038640	V-type ATP synthase subunit D	7.63186	1			M
TVAG_360810	V-type ATP synthase subunit E	2.09648	1
TVAG_292550	V-type ATP synthase subunit F	6.12407	1			M
TVAG_075320	V-type ATP synthase subunit I	1.21506	9
Unknown function
TVAG_454380	14-3-3 protein sigma, gamma, zeta, beta/alpha, putative	5.85106	2
TVAG_251260	14-3-3 protein sigma, gamma, zeta, beta/alpha, putative	-7.65259	18
TVAG_462940	14-3-3 protein sigma, gamma, zeta, beta/alpha, putative	-3.45281	24
TVAG_047210	2-hydroxyacid dehydrogenase, putative	2.05046	93
TVAG_060450	Acetyltransferase-1	2.31496	31					¨
TVAG_302580	Acetyltransferase-2	1.49379	8
TVAG_270750	Acetyltransferase-3	1.34495	7		M
TVAG_564290	Adenylate cyclase type III, putative	-3.83712	6
TVAG_406990	Aldose 1-epimerase family protein	1.31966	2
TVAG_069460	AMP-binding enzyme family protein-1	-3.1562	2
TVAG_321010	AMP-binding enzyme family protein-2	1.2911	14
TVAG_227730	Ankyrin repeat and sam domain-containing protein, putative	1.32399	1
TVAG_256570	Ankyrin repeat and socs box protein, putative	1.47245	2
TVAG_468700	Ankyrin repeat containing protein, putative	-3.378	2
TVAG_168010	Ankyrin repeat containing protein, putative	1.42129	2
TVAG_295340	Ankyrin repeat containing protein, putative	1.78466	2
TVAG_404330	Ankyrin repeat containing protein, putative	-1.72725	5
TVAG_164250	Ankyrin repeat protein	-1.27609	1
TVAG_337250	ARF GAP-like zinc finger-containing protein	1.68376	1
TVAG_212500	ATP-dependent Zn protease	-3.33553	2
TVAG_019300	Beta lactamase domain, putative	2.58833	4
TVAG_233760	Beta lactamase domain, putative	2.26732	8
TVAG_306320	Calcium binding protein, putative	-1.68967	4	M	M
TVAG_426800	Calcium/calmodulin-dependent 3,5-cyclic nucleotide phosphodiesterase, putative	1.03391	2		M
TVAG_430460	Centrosomal protein of 135 kDa, putative	1.02364	1
TVAG_105980	Centrosomal protein of 152 kDa, putative	2.31802	5
TVAG_050350	Coiled-coil domain-containing protein, putative	2.41998	2
TVAG_436250	Coiled-coil domain-containing protein, putative	1.17146	2	M
TVAG_238870	Dentin sialophosphoprotein precursor, .	-1.05259	1
TVAG_458470	Ebna2 binding protein P100, putative	4.11011	1
TVAG_458790	Ef-hand domain (C-terminal) containing protein, putative	1.26729	2		M
TVAG_342900	Flavine reductase	2.4451	43	M	M
TVAG_325000	FYVE and coiled-coil domain-containing protein, putative	-1.03877	35
TVAG_150300	Glycine-rich protein	1.45481	1
TVAG_187940	Golgin IMH1, putative	5.27192	1
TVAG_046480	GRIP1-associated protein, putative	1.08485	3
TVAG_194760	Guanine nucleotide exchange factor, putative	3.52472	1
TVAG_476400	Hypothetical protein	9.75466	1
TVAG_375300	Chromosome segregation protein SMC	-1.00885	1
TVAG_230790	IgA receptor precursor, putative	-1.03981	1
TVAG_439720	Leucine rich repeat and nacht domain-cotaining protein, putative	-1.07045	2
TVAG_344540	Maintenance of ploidy protein mob1, putative	-4.07837	8
TVAG_325080	Metallo-beta-lactamase superfamily protein	2.38832	25
TVAG_351720	Metallo-beta-lactamase superfamily protein	1.83323	2
TVAG_424580	Mevalonate kinase, putative	1.2078	8
TVAG_295720	Nuclease sbcCD subunit C, putative	2.64066	4
TVAG_451080	Paramyosin, long form, putative	1.28991	9
TVAG_437190	Plexin repeat family protein	20.5132	1
TVAG_107040	Protein C14orf145, putative	1.15942	1
TVAG_292870	Protein phosphatase 2A, regulatory subunit, putative	-3.65849	2	M	M
TVAG_158970	Protein phosphatase 2C, putative	1.47767	2	M			M	¨
TVAG_339450	Retiin, putative	-2.21843	16
TVAG_311860	Rhodanese-like protein	1.92683	30
TVAG_462300	Rhodanese-like protein	3.14314	4
TVAG_371220	Ribonucleoprotein, chloroplast, putative	-6.83965	2
TVAG_091590	Signal recognition particle 68 kD protein, putative	-4.01454	2
TVAG_049690	Thiamin pyrophosphokinase, putative	1.37993	4	M				¨
TVAG_256470	Thiamin pyrophosphokinase, putative	1.00056	2
TVAG_228770	TKL family protein kinase	18.7219	2
TVAG_187340	Ubiquitin-protein ligase BRE1A, putative	-3.60747	10
Unknown protein
TVAG_468220	Conserved unknown protein	1.71077	10
TVAG_037940	Conserved unknown protein	1.10921	1
TVAG_282580	Conserved unknown protein	2.58836	4		M
TVAG_567390	Conserved unknown protein	-1.16425	39
TVAG_001130	Conserved unknown protein	1.79457	38
TVAG_416630	Conserved unknown protein	1.0477	2
TVAG_181350	Conserved unknown protein	-2.94004	20			M
TVAG_038420	Conserved unknown protein	-4.48945	4
TVAG_493040	Conserved unknown protein	5.09658	1
TVAG_053720	Conserved unknown protein	-7.79106	8
TVAG_442170	Conserved unknown protein	-1.86883	6
TVAG_369130	Conserved unknown protein	1.89468	8
TVAG_165020	Conserved unknown protein	2.69495	2
TVAG_110290	Conserved unknown protein	2.27712	1
TVAG_454330	Conserved unknown protein	1.60132	1
TVAG_237550	Conserved unknown protein	2.65867	2
TVAG_324890	Conserved unknown protein	1.36814	3
TVAG_353990	Conserved unknown protein	-2.52291	2			M
TVAG_004260	Conserved unknown protein	-1.9	1
TVAG_432230	Conserved unknown protein	-19.8474	2
TVAG_123850	Conserved unknown protein	-3.93499	2
TVAG_255980	Conserved unknown protein	1.62304	57
TVAG_016630	Conserved unknown protein	2.37459	2
TVAG_026100	Conserved unknown protein	1.35186	6			M
TVAG_472450	Conserved unknown protein	2.00732	2
TVAG_479760	Conserved unknown protein	2.29319	2				M
TVAG_038870	Conserved unknown protein	-1.42435	8			M	M
TVAG_460690	Conserved unknown protein	-1.34816	2
TVAG_399830	Conserved unknown protein	1.30493	2
TVAG_260640	Conserved unknown protein	-1.11684	2		M
TVAG_344280	Conserved unknown protein	2.49333	7	M			M
TVAG_329690	Conserved unknown protein	-5.20402	4
TVAG_003950	Conserved unknown protein	-1.35402	3
TVAG_460640	Conserved unknown protein	1.36358	8
TVAG_417000	Conserved unknown protein	3.01658	4
TVAG_011550	Conserved unknown protein	1.59549	6
TVAG_139210	Conserved unknown protein	4.03673	4
TVAG_140620	Conserved unknown protein	2.00107	2
TVAG_529190	Conserved unknown protein	-1.5127	6
TVAG_245580	Conserved unknown protein	1.02517	25
TVAG_022120	Conserved unknown protein	-1.0102	4
TVAG_409750	Conserved unknown protein	1.16136	2
TVAG_347810	Conserved unknown protein	-1.22845	1		M
TVAG_110680	Conserved unknown protein	3.59394	8
TVAG_215070	Conserved unknown protein	-3.7247	2
TVAG_323960	Conserved unknown protein	-2.83812	2
TVAG_157210	Conserved unknown protein	-1.17592	4
TVAG_167830	Conserved unknown protein	3.14515	130
TVAG_374200	Conserved unknown protein	-3.43845	4
TVAG_044000	Conserved unknown protein	1.06629	2
TVAG_351790	Conserved unknown protein	13.1224	1
TVAG_082440	Conserved unknown protein	-2.60719	6
TVAG_151260	Conserved unknown protein	2.80539	1
TVAG_321740	Conserved unknown protein	12.8053	3
TVAG_178610	Conserved unknown protein	1.59724	2
TVAG_526790	Conserved unknown protein	1.5844	1
TVAG_102740	Conserved unknown protein	-1.31539	10
TVAG_209310	Conserved unknown protein	2.77318	6
TVAG_306370	Conserved unknown protein	-2.73381	7
TVAG_149320	Conserved unknown protein	1.94162	10
TVAG_283680	Conserved unknown protein	1.03291	3
TVAG_163320	Conserved unknown protein	1.83151	8
TVAG_463540	Conserved unknown protein	-2.02707	2
TVAG_081640	Conserved unknown protein	1.21368	90
TVAG_343040	Conserved unknown protein	1.21987	6			M
TVAG_539120	Conserved unknown protein	2.31708	6
TVAG_379120	Conserved unknown protein	6.52136	1
TVAG_003850	Conserved unknown protein	1.0058	4
TVAG_165160	Conserved unknown protein	-2.13777	4
TVAG_476350	Conserved unknown protein	3.86848	1
TVAG_369910	Conserved unknown protein	-1.52199	3
TVAG_571140	Conserved unknown protein	1.18877	2
TVAG_573910	Conserved unknown protein	-1.22126	9
TVAG_197420	Conserved unknown protein	2.03431	4
TVAG_383370	Conserved unknown protein	2.82986	1
TVAG_478360	Conserved unknown protein	1.05424	4
TVAG_266560	Conserved unknown protein	1.3223	1	M	M
TVAG_281590	Conserved unknown protein	-1.05487	7
TVAG_026160	Conserved unknown protein	7.51632	1	M
TVAG_222890	Conserved unknown protein	1.49075	10
TVAG_121630	Conserved unknown protein	3.25396	1
TVAG_314260	Conserved unknown protein	-1.03986	1
TVAG_167810	Conserved unknown protein	1.35499	32
TVAG_416710	Conserved unknown protein	1.73942	2
TVAG_530140	Conserved unknown protein	1.35404	4
Manual annotations of the proteins were based on searches in NCBI blast , HHpred and NPS@ (16). Subcellular localization was predicted using TargetP, PsortII, Euk-mPLoc 2.0 (17, 18,19) and Yloc (20, 21). M, predicted mitochondrial localization; H, predicted Hydrogenosomal localization; Exp. Local., experimental localization; H, localization was confirmed in T. vaginalis hydrogenosomes. C, localiz…
1: Tachezy J, Sánchez LB, Müller M (2001) Mitochondrial type iron-sulfur cluster assembly in the amitochondriate eukaryotes Trichomonas vaginalis and Giardia intestinalis, as indicated by the phylogeny of IscS. Mol Biol Evol. 18 :1919-28.
2: Pütz S, Dolezal P, Gelius-Dietrich G, Bohacova L, Tachezy J, Henze K (2006) Fe-hydrogenase maturases in the hydrogenosomes of Trichomonas vaginalis. Eukaryot Cell 5: 579-86.
3: Hrdy I, Hirt RP, Dolezal P, Bardonová L, Foster PG, Tachezy J, Embley TM (2004) Trichomonas hydrogenosomes contain the NADH dehydrogenase module of mitochondrial complex I. Nature 432: 618-22.
4: Hrdy I, Müller M (1995) Primary structure and eubacterial relationships of the pyruvate:ferredoxin oxidoreductase of the amitochondriate eukaryote Trichomonas vaginalis. J Mol Evol 41 :388-96.
5: Hrdy I, Müller M (1995) Primary structure of the hydrogenosomal malic enzyme of Trichomonas vaginalis and its relationship to homologous enzymes. J Eukaryot Microbiol 42 :593-603.
6: O'Brien JL, Lauriano CM, Alderete JF (1996) Molecular characterization of a third malic enzyme-like AP65 adhesin gene of Trichomonas vaginalis. Microb Pathog 20 :335-49.
7: Lahti CJ, Bradley PJ, Johnson PJ (1994) Molecular characterization of the alpha-subunit of Trichomonas vaginalis hydrogenosomal succinyl CoA synthetase. Mol Biochem Parasitol 66: 309-18.
8: Lahti CJ, d'Oliveira CE, Johnson PJ (1992) Beta-succinyl-coenzyme A synthetase from Trichomonas vaginalis is a soluble hydrogenosomal protein with an amino-terminal sequence that resembles mitochondrial presequences. J Bacteriol 174: 6822-30.
9: Smutná T, Gonçalves VL, Saraiva LM, Tachezy J, Teixeira M, Hrdy I (2009) Flavodiiron protein from Trichomonas vaginalis hydrogenosomes: the terminal oxygen reductase. Eukaryot Cell 8: 47-55.
10: Pütz S, Gelius-Dietrich G, Piotrowski M, Henze K (2005) Rubrerythrin and peroxiredoxin: two novel putative peroxidases in the hydrogenosomes of the microaerophilic protozoon Trichomonas vaginalis. Mol Biochem Parasitol 142 :212-23.
11: Brown MT, Goldstone HM, Bastida-Corcuera F, Delgadillo-Correa MG, McArthur AG, Johnson PJ (2007) A functionally divergent hydrogenosomal peptidase with protomitochondrial ancestry. Mol Microbiol 64 :1154-63.
12: Mukherjee M, Brown MT, McArthur AG, Johnson PJ (2006) Proteins of the glycine decarboxylase complex in the hydrogenosome of Trichomonas vaginalis. Eukaryot Cell 5 :2062-71.
13: Van Grinsven K, Rosnowsky S, Van Weelden S, Putz S, Van der Giezen M, Martin W, Van Hellemond J, Tielens A , Henze K (2007) Acetate:Succinate CoA-transferase in the Hydrogenosomes of Trichomonas vaginalis. Identification and Chracterization. J. biolog chem. 283: 1411–18
14: Burstein D, Gould SB, Zimorski V, Kloesges T, Kiosse F, Major P, Martin W, Pupko T, Dagan T (2011) A machine learning approach to identify hydrogenosomal proteins in Trichomonas vaginalis. Eukaryot Cell 12: 217 - 28
15: Rada P, Doležal P, Jedelský PL, Bursac D, Perry AJ, Šedinová M, Smíšková K, Novotný M, Beltrán NC, Hrdý I, Lithgow T, Tachezy J. (2011). The core components of organelle biogenesis and membrane transport in the hydrogenosomes of Trichomonas vaginalis. PLoS ONE 6: e24428
16: Altschul SF, Madden TL, Schaffer AA, Zhang J, Zhang Z, Miller W, Lipman DJ. (1997). Gapped BLAST and PSI-BLAST: a new generation of protein database search programs. Nucleic Acids Res. 25:3389-3402
17: Kuo-Chen Chou and Hong-Bin Shen, (2010) A New Method for Predicting the Subcellular Localization of Eukaryotic Proteins with Both Single and Multiple Sites: Euk-mPLoc 2.0, PLoS ONE, 5: e9931
18: Kuo-Chen Chou and Hong-Bin Shen, (2008) "Cell-PLoc: A package of web-servers for predicting subcellular localization of proteins in various organisms", Nature Protocols 3, 153-162.
19: Kuo-Chen Chou and Hong-Bin Shen, (2007) "Euk-mPLoc: A fusion classifier for large-scale eukaryotic protein subcellular location prediction by incorporating multiple sites", J Proteome Res 6, 1728 -1734
20: Sebastian Briesemeister, Jörg Rahnenführer, and Oliver Kohlbacher, (2010). Going from where to why - interpretable prediction of protein subcellular localization, Bioinformatics, 26(9):1232-1238.
21: Sebastian Briesemeister, Jörg Rahnenführer, and Oliver Kohlbacher, (2010). YLoc - an interpretable web server for predicting subcellular localization, Nucleic Acids Research, 38:W497-W502.
22: Dyall SD, Koehler CM, Delgadillo-Correa MG, Bradley PJ, Plumper E, et al. (2000) Presence of a member of the mitochondrial carrier family in hydrogenosomes: conservation of membrane-targeting pathways between hydrogenosomes and mitochondria. Mol Cell Biol. 2000;20:2488–2497.
23: Mentel M, Zimorski V, Haferkamp P, Martin W and Henze K (2008) Protein Import into Hydrogenosomes of Trichomonas vaginalis Involves both N-Terminal and Internal Targeting Signals: a Case Study of Thioredoxin Reductases. Eukaryot Cell 7: 1750-1757.
24. Dolezal P, Dancis A, Lesuisse E, Sutak R, Hrdý I, Embley M and Tachezy J (2007) Frataxin, a Conserved Mitochondrial Protein, in the Hydrogenosome of Trichomonas vaginalis. Eukaryot cell 8: 1431-1438
25: Zimorski V, Major P, Hoffmann K, Pereira X, Martin W and Gould S (2012) The N-Terminal Sequences of Four Major Hydrogenosomal Proteins Are Not Essential for Import into Hydrogenosomes of Trichomonas vaginalis. J Eukaryot Microbiol 60, 89–97
26: Morada M, Smidd O, Hampl V, Sutak R, Lama B, Rappellic P, Dessìc D, Fioric P, Tachezy J and Yarlett N (2011) Hydrogenosome-localization of arginine deiminase in Trichomonas vaginalis. Mol Biochem Parasitol 176:51-54
27: Mukherjee M, Sievers S, Brown M and Johnson P (2006) Identification and Biochemical Characterization of Serine Hydroxymethyl Transferase in the Hydrogenosome of Trichomonas vaginalis. Eukaryot Cell 12: 2072-2078
28: Bui ET, Johnson PJ (1996) Identification and characterization of [Fe]-hydrogenases in the hydrogenosome of Trichomonas vaginalis. Mol Biochem Parasitol 76:305-310
29: Declerck P and Muller M (1987) Hydrogenosomal ATP: AMP Phosphotransferase of Trichomonas Vaginalis. Comp. Biochem. Physiol. 2: 575-580
30. Davis- Hayman S., Shah P., Finley R., Lushbaugh W and Meade J. (2000) Trichomonas vaginalis: analysis of a heat-inducible member of the cytosolic heat-shock-protein 70 multigene family. Parasitol. Res 86: 608-612
31: Bui ET, Bradley PJ, and Johnson P. (1996) A common evolutionary origin for mitochondria and hydrogenosomes. Proc. Natl. Acad. Sci.U S A. 93: 9651-9656
