# Supplementary material for: Iron-Induced Changes in the Proteome of Trichomonas vaginalis Hydrogenosomes
Source: PLoS One. 2013 May 31;8(5):e65148. doi: 10.1371/journal.pone.0065148 (PMC3669245; doi:10.1371/journal.pone.0065148)
Supplement: Table S2 — Bona fide hydrogenosomal proteins including putative membrane proteins. (XLS) [file pone.0065148.s003.xls]

## Sheet: List1
Supplementary table S2. Bona fide hydrogenosomal proteins including putative membrane proteins.
Accession Number	TrichDB annotation (manually edited)	Fold change
TVAG_230580	Pyruvate:ferredoxin oxidoreductase BI	-37.4004
TVAG_275660	Rubrerythrin-2	-17.8572
TVAG_254890	Pyruvate:ferredoxin oxidoreductase E	-16.9115
TVAG_242960	Pyruvate:ferredoxin oxidoreductase BII	-13.5313
TVAG_040030	Iron-sulfur flavoprotein (Isf1)	-10.4008
TVAG_310050	[Fe] hydrogenase-3	-8.97309
TVAG_265760	FAD/FMN-binding family protein-4	-8.75656
TVAG_292710	Ferredoxin 4	-6.56652
TVAG_064490	Rubrerythrin-1	-6.37648
TVAG_154730	Iron-sulfur flavoprotein (Isf3)	-6.29782
TVAG_491670	Malic enzyme cytosolic	-6.06909
TVAG_399860	Ferredoxin 2	-5.9498
TVAG_198110	Pyruvate:ferredoxin oxidoreductase A	-5.44122
TVAG_049140	Superoxide dismutase [fe], putative	-5.27553
TVAG_183790	Malic enzyme F	-4.84326
TVAG_076510	Serine palmitoyltransferase	-4.23353
TVAG_412220	Malic enzyme D.	-3.80391
TVAG_296220	Complex 1, Tvh21 NADH dehydrogenase 24 kDa subunit	-3.57159
TVAG_037570	[Fe] hydrogenase-2 (64kDa)	-3.31403
TVAG_395550	Acetate:succinate CoA transferase-3. ASCT	-3.22603
TVAG_466790	Pyruvate:ferredoxin oxidoreductase F	-2.96787
TVAG_181350	Conserved unknown protein	-2.94004
TVAG_133030	Complex 1, Tvh47 NADH dehydrogenase 51kDa subunit	-2.91187
TVAG_003900	Ferredoxin 1	-2.75039
TVAG_353990	Conserved unknown protein	-2.52291
TVAG_416100	Malic enzyme C	-2.40619
TVAG_073860	Pyruvate, phosphate dikinase	-2.35323
TVAG_047890	Succinyl-CoA synthetase alpha subunit	-2.33853
TVAG_182620	[Fe] Hydrogenase-1 (50 kDa)	-2.28616
TVAG_340290	Malic enzyme H	-2.08312
TVAG_104250	Hmp35 -2	-2.07428
TVAG_351540	FAD/FMN-binding family protein-3	-1.9873
TVAG_051820	ATP/ADP carrier-2	-1.91368
TVAG_306320	Calcium binding protein, putative	-1.68967
TVAG_455090	Integral polytopic protein	-1.6425
TVAG_105770	Pyruvate:ferredoxin oxidoreductase C	-1.58363
TVAG_257780	HydG-2	-1.56411
TVAG_267870	Malic enzyme A.	-1.53513
TVAG_393390	C-tail-11	-1.53036
TVAG_038870	Conserved unknown protein	-1.42435
TVAG_305730	Jac1-1	-1.39761
TVAG_211970	C-tail-12	-1.38806
TVAG_068130	Malic enzyme E	-1.31212
TVAG_100490	Hsp70 mitochondrial type-2	-1.28543
TVAG_347810	Conserved unknown protein	-1.22845
TVAG_237140	Hsp70 mitochondrial type-4	-1.18464
TVAG_259190	Succinyl-CoA synthetase beta subunit	-1.17462
TVAG_437930	Clan MG, familly M24, aminopeptidase P-like metallopeptidase	-1.1622
TVAG_146920	Porin-1	-1.14877
TVAG_260640	Conserved unknown protein	-1.11684
TVAG_206500	Hybrid-cluster protein-1	-1.08638
TVAG_203620	Cpn60-3	-1.06507
TVAG_036010	A-type flavoprotein, TvFDP	1.0066
TVAG_399510	Tom40-1	1.02551
TVAG_426800	Calcium/calmodulin-dependent 3,5-cyclic nucleotide phosphodiesterase, putative	1.03391
TVAG_336320	Hybrid-cluster protein-2	1.08651
TVAG_233350	Hydrogenosomal processing peptidase beta subunit	1.08994
TVAG_272350	C-tail-4	1.09678
TVAG_381470	Hsp70 mitochondrial type-1	1.11061
TVAG_032090	Jac1-4	1.13599
TVAG_432650	IscU	1.13969
TVAG_450220	Tom40-3	1.15389
TVAG_277930	C-tail-7	1.15629
TVAG_167250	Cpn60-2	1.17079
TVAG_183500	Succinyl-CoA synthetase beta subunit	1.17847
TVAG_041340	Cpn10 (GroES) chaperonin-2	1.19594
TVAG_343040	Conserved unknown protein	1.21987
TVAG_238830	Malic enzyme B.	1.22491
TVAG_031860	Hmp-36-1	1.2353
TVAG_489800	Adenylate kinase-1	1.24649
TVAG_088220	Alanine aminotransferase-1	1.2478
TVAG_216170	Hmp-36-2	1.26681
TVAG_458790	Ef-hand domain (C-terminal) containing protein, putative	1.26729
TVAG_237680	ATP/ADP carrier-1, Hmp31. Integral polytopic protein	1.2713
TVAG_174010	C-tail-9	1.28144
TVAG_178100	SAM50	1.28629
TVAG_061900	Tim17/22/23B	1.29814
TVAG_266560	Conserved unknown protein	1.3223
TVAG_078730	Ferredoxin 7	1.33039
TVAG_027060	HydE-1	1.33838
TVAG_270750	Acetyltransferase-3	1.34495
TVAG_026100	Conserved unknown protein	1.35186
TVAG_074600	Alanine aminotransferase-3	1.353
TVAG_225560	Integral monotopic single spanning protein	1.35541
TVAG_190830	C-tail-2	1.3695
TVAG_049690	Thiamin pyrophosphokinase, putative	1.37993
TVAG_164890	Acetate:succinate CoA transferase-2. ASCT	1.3906
TVAG_114560	Frataxin-2	1.39129
TVAG_440200	Integral polytopic protein	1.40421
TVAG_272760	Glycine cleavage system, L protein	1.40798
TVAG_182150	Frataxin-1	1.41316
TVAG_165340	Succinyl-CoA synthetase alpha subunit	1.41634
TVAG_447580	Tim17-like	1.41636
TVAG_030810	Hsp90 cytosolic type-2	1.42053
TVAG_391760	Phosphofructokinase ATP dependent TvPFK-4	1.42965
TVAG_283120	C-tail-8	1.44541
TVAG_132440	Alanine aminotransferase-2	1.45141
TVAG_215080	Isd11-2	1.47406
TVAG_026080	Small Tim9-10B	1.47522
TVAG_158970	Protein phosphatase 2C, putative	1.47767
TVAG_119710	Hydrogenosomal processing peptidase alpha-subunit	1.4797
TVAG_019190	Jac1-3	1.48155
TVAG_217870	Ind-3 (P-Loop ATPase)	1.48463
TVAG_088050	Cpn60-1	1.48813
TVAG_496160	Phosphofructokinase ATP dependent TvPFK-2	1.49767
TVAG_392320	Cpn10 (GroES) chaperonin-4	1.5047
TVAG_287510	Jac1-2	1.5177
TVAG_433790	Clan MH, family M20, peptidase T-like metallopeptidase	1.53085
TVAG_340390	Hsp70 mitochondrial type-5	1.53349
TVAG_293770	Phosphofructokinase ATP dependent TvPFK-1	1.53597
TVAG_410350	OsmC-1	1.55589
TVAG_462920	Phosphofructokinase ATP dependent TvPFK-3	1.56566
TVAG_191660	Cpn10 (GroES) chaperonin-1	1.56808
TVAG_369980	C-tail-10	1.57555
TVAG_379550	Alanine aminotransferase-4	1.57635
TVAG_195900	Tom40-6	1.59296
TVAG_027170	Ind-1 (P-Loop ATPase)	1.5988
TVAG_418970	Thioredoxin mitochondrial type	1.60132
TVAG_239660	IscS-2, cystein desulfurase	1.62272
TVAG_251200	Ferredoxin 6	1.62677
TVAG_144730	Succinyl-CoA synthetase beta subunit	1.63448
TVAG_321030	Acyl-CoA synthetase	1.64372
TVAG_055200	Thiol peroxidase (peroxiredoxin family)	1.64486
TVAG_114310	Thioredoxin peroxidase-3	1.64487
TVAG_344520	Arginine deiminase -2	1.65156
TVAG_136450	Integral polytopic protein	1.66378
TVAG_090120	C-tail-1	1.67949
TVAG_445730	Cpn10 (GroES) chaperonin-3	1.70589
TVAG_297650	Mge (GrpE) protein -2	1.70642
TVAG_423530	Integral monotopic single spanning protein	1.71022
TVAG_574760	Surface antigen BspA-like	1.71376
TVAG_262210	ATP/ADP carrier-2	1.72553
TVAG_076230	Ind-2 (P-loop ATPase)	1.72708
TVAG_121620	FAD/FMN-binding family protein-5	1.74207
TVAG_137270	C-tail-6	1.7551
TVAG_470110	Pam16	1.7636
TVAG_008790	Tim44	1.80883
TVAG_213140	Ferredoxin 3	1.86239
TVAG_098820	Alanine aminotransferase-5	1.88453
TVAG_125500	Thioredoxin	1.88654
TVAG_109540	Serine hydroxymethyltransferase, putative	1.95444
TVAG_318670	Succinyl-CoA synthetase alpha subunit	1.96629
TVAG_467820	Arginine deiminase -1	1.97649
TVAG_433130	Hsp70 mitochondrial type-6	1.97698
TVAG_086470	Thioredoxin	1.98404
TVAG_205390	HydF	2.02485
TVAG_277380	Ind-4 (P-Loop ATPase)	2.03608
TVAG_381290	Hsp20-3	2.0482
TVAG_177600	Glycine cleavage system H protein	2.12474
TVAG_370860	Tim17/22/23C	2.12784
TVAG_183850	Arginine deiminase -3	2.1405
TVAG_182340	Mge (GrpE) protein -1	2.16885
TVAG_242760	Isd11-1	2.18428
TVAG_038090	Thioredoxin peroxidase-1	2.27696
TVAG_456770	IscA2-1	2.28111
TVAG_479760	Conserved unknown protein	2.29319
TVAG_385350	Thioredoxin	2.31351
TVAG_060450	Acetyltransferase-1	2.31496
TVAG_342900	Flavine reductase	2.4451
TVAG_344280	Conserved unknown protein	2.49333
TVAG_048590	Thioesterase family protein	2.50166
TVAG_412560	OsmC-2	2.51191
TVAG_282580	Conserved unknown protein	2.58836
TVAG_329200	HydE-2	2.72479
TVAG_301810	Hsp70	2.82946
TVAG_361540	IscA2-3	2.84085
TVAG_044500	Nfu-1.	3.13501
TVAG_055320	IscA2-2	3.1927
TVAG_008840	Nfu-2	3.22444
TVAG_253630	Hsp70 mitochondrial type-3	3.5342
TVAG_451860	Nfu-3	4.70713
TVAG_429930	Hsp70	4.95576
TVAG_479680	2-nitropropane dioxygenase precursor, putative	5.42102
TVAG_393850	Acetate:succinate CoA transferase-4. ASCT	6.03923
TVAG_026160	Conserved unknown protein	7.51632
TVAG_072700	Adenylate kinase-2	7.56652
TVAG_146780	Nfu-4	8.70108
TVAG_469020	HydG-1	10.3703
TVAG_455310	Thioredoxin peroxidase-2	10.6265
